# Supplementary material for: Impact of Ultrasonication on the Self-Assembly Behavior and Gel Properties of Bovine Bone Collagen I
Source: Molecules. 2023 Mar 30;28(7):3096. doi: 10.3390/molecules28073096 (PMC10095610; doi:10.3390/molecules28073096)
Supplement: Supplementary file 1 [file molecules-28-03096-s001.zip]

Archive with 1 entries (1 files):
- molecules-2164231-supplementary.pdf
